# Supplementary material for: Long-term effects of glyphosate on substrates with varying organic matter content: an ecotoxicological assessment under laboratory conditions
Source: Environ Sci Pollut Res Int. 2026 Jul 18;33(23):11995–2025. doi: 10.1007/s11356-026-38047-6 (PMC13423998; doi:10.1007/s11356-026-38047-6)
Supplement: Supplementary file 1 — (XLSX 58.8 KB) [file 11356_2026_38047_MOESM1_ESM.xlsx]

## Sheet: Table S1
Phytotoxkit - root length of L. sativum
Table S1.	Phytotoxkit Biotests. Statistical analysis (for Figure 1) of root length of L. sativum grown on tested (herbicide-treated) and control substrates (sand, sand with soil, soil). The results were determined using multiple comparisons of mean ranks (Kruskal-Wallis test for multiple independent samples); significance level α = 0.05. Measurements were taken at various times after herbicide application:…
1 day after herbicide application to the substrates (+ H)
Substrates	sand					sand:soil					soil					sand + H					sand:soil + H					soil + H
Exposure time [days]	1	2	3	4	7	1	2	3	4	7	1	2	3	4	7	1	2	3	4	7	1	2	3	4	7	1	2	3	4	7
sand	-	-	-	-	-	1	1,000000	1,000000	1,000000	1,000000	1	0,549278	1,000000	1,000000	1,000000	0.980548	0,000553	0,000000	0,000000	0,000000	1	0,000005	0,000000	0,000000	0,000000	1	0,000002	0,000000	0,000000	0,000000
sand:soil	1	1	1,000000	1,000000	1,000000	-	-	-	-	-	1	1,000000	1,000000	1,000000	1,000000	1	0,000004	0,000000	0,000000	0,000000	1	0,000000	0,000000	0,000003	0,000016	1	0,000000	0,000000	0,000000	0,000000
soil	1	0.549278	1,000000	1,000000	1,000000	1	1,000000	1,000000	1,000000	1,000000	-	-	-	-	-	1	0,000000	0,000000	0,000000	0,000000	1	0,000000	0,000000	0,000000	0,000000	1	0,000000	0,000000	0,000000	0,000000
sand + H	0.980548	0.000553	0,000000	0,000000	0,000000	1	0,000004	0,000000	0,000000	0,000000	1	0,000000	0,000000	0,000000	0,000000	-	-	-	-	-	1	1,000000	1,000000	1,000000	1,000000	1	1,000000	1,000000	1,000000	1,000000
sand:soil + H	1	5e-06	0,000000	0,000000	0,000000	1	0,000000	0,000000	0,000003	0,000016	1	0,000000	0,000000	0,000000	0,000000	1	1,000000	1,000000	1,000000	1,000000	-	-	-	-	-	1	1,000000	1,000000	1,000000	1,000000
soil + H	1	2e-06	0,000000	0,000000	0,000000	1	0,000000	0,000000	0,000000	0,000000	1	0,000000	0,000000	0,000000	0,000000	1	1,000000	1,000000	1,000000	1,000000	1	1,000000	1,000000	1,000000	1,000000	-	-	-	-	-
1 month after herbicide application to the substrates (+ H)
Substrates	sand					sand:soil					soil					sand + H					sand:soil + H					soil + H
Exposure time [days]	1	2	3	4	7	1	2	3	4	7	1	2	3	4	7	1	2	3	4	7	1	2	3	4	7	1	2	3	4	7
sand	-	-	-	-	-	0,916663	1,000000	1,000000	1,000000	1,000000	0,013984	1,000000	1,000000	1,000000	0,227526	0,004625	0,000000	0,000000	0,000000	0,000000	0,120651	0,000000	0,000000	0,000000	0,000000	0,002114	0,000000	0,000000	0,000000	0,000000
sand:soil	0,916663	1,000000	1,000000	1,000000	1,000000	-	-	-	-	-	1,000000	1,000000	1,000000	1,000000	0,904781	1,000000	0,000000	0,000000	0,000000	0,000000	1,000000	0,000000	0,000000	0,000000	0,000000	0,797085	0,000000	0,000000	0,000000	0,000000
soil	0,013984	1,000000	1,000000	1,000000	0,227526	1,000000	1,000000	1,000000	1,000000	0,904781	-	-	-	-	-	1,000000	0,000000	0,000000	0,000000	0,000000	1,000000	0,000000	0,000000	0,000000	0,000000	1,000000	0,000000	0,000000	0,000000	0,000000
sand + H	0,004625	0,000000	0,000000	0,000000	0,000000	1,000000	0,000000	0,000000	0,000000	0,000000	1,000000	0,000000	0,000000	0,000000	0,000000	-	-	-	-	-	1,000000	1,000000	1,000000	1,000000	1,000000	1,000000	1,000000	1,000000	1,000000	1,000000
sand:soil + H	0,120651	0,000000	0,000000	0,000000	0,000000	1,000000	0,000000	0,000000	0,000000	0,000000	1,000000	0,000000	0,000000	0,000000	0,000000	1,000000	1,000000	1,000000	1,000000	1,000000	-	-	-	-	-	1,000000	1,000000	1,000000	1,000000	1,000000
soil + H	0,002114	0,000000	0,000000	0,000000	0,000000	0,797085	0,000000	0,000000	0,000000	0,000000	1,000000	0,000000	0,000000	0,000000	0,000000	1,000000	1,000000	1,000000	1,000000	1,000000	1,000000	1,000000	1,000000	1,000000	1,000000	-	-	-	-	-
3 months after herbicide application to the substrates (+ H)
Substrates	sand					sand:soil					soil					sand + H					sand:soil + H					soil + H
Exposure time [days]	1	2	3	4	7	1	2	3	4	7	1	2	3	4	7	1	2	3	4	7	1	2	3	4	7	1	2	3	4	7
sand	-	-	-	-	-	1,000000	1,000000	1,000000	1,000000	1,000000	1,000000	1,000000	1,000000	1,000000	1,000000	0,981812	0,000000	0,000000	0,000000	0,000000	0,809932	0,000000	0,000000	0,000000	0,000000	0,002746	0,001985	0,001083	0,000082	0,000003
sand:soil	1,000000	1,000000	1,000000	1,000000	1,000000	-	-	-	-	-	1,000000	1,000000	1,000000	1,000000	1,000000	1,000000	0,000000	0,000000	0,000000	0,000000	1,000000	0,000000	0,000000	0,000000	0,000000	0,304669	0,066484	0,001838	0,000203	0,000416
soil	1,000000	1,000000	1,000000	1,000000	1,000000	1,000000	1,000000	1,000000	1,000000	1,000000	-	-	-	-	-	1,000000	0,000000	0,000000	0,000000	0,000000	1,000000	0,000000	0,000000	0,000000	0,000000	0,166480	0,229705	0,081411	0,032498	0,010384
sand + H	0,981812	0,000000	0,000000	0,000000	0,000000	1,000000	0,000000	0,000000	0,000000	0,000000	1,000000	0,000000	0,000000	0,000000	0,000000	-	-	-	-	-	1,000000	1,000000	1,000000	1,000000	1,000000	0,863060	0,000012	0,000007	0,000043	0,000185
sand:soil + H	0,809932	0,000000	0,000000	0,000000	0,000000	1,000000	0,000000	0,000000	0,000000	0,000000	1,000000	0,000000	0,000000	0,000000	0,000000	1,000000	1,000000	1,000000	1,000000	1,000000	-	-	-	-	-	1,000000	0,028099	0,001312	0,002586	0,003559
soil + H	0,002746	0,001985	0,001083	0,000082	0,000003	0,304669	0,066484	0,001838	0,000203	0,000416	0,166480	0,229705	0,081411	0,032498	0,010384	0,863060	0,000012	0,000007	0,000043	0,000185	1,000000	0,028099	0,001312	0,002586	0,003559	-	-	-	-	-
6 months after herbicide application to the substrates (+ H)
Substrates	sand					sand:soil					soil					sand + H					sand:soil + H					soil + H
Exposure time [days]	1	2	3	4	7	1	2	3	4	7	1	2	3	4	7	1	2	3	4	7	1	2	3	4	7	1	2	3	4	7
sand	-	-	-	-	-	1,000000	1,000000	0,403114	0,029386	0,005716	1,000000	0,012455	0,265492	0,059392	0,007354	1,000000	0,000000	0,000000	0,000000	0,000000	1,000000	0,993245	0,000670	0,000008	0,000001	0,916663	1,000000	0,010061	0,000264	0,000015
sand:soil	1,000000	1,000000	0,403114	0,029386	0,005716	-	-	-	-	-	1,000000	0,464583	1,000000	1,000000	1,000000	1,000000	0,000000	0,000000	0,000000	0,000000	1,000000	1,000000	0,925057	0,848393	0,967985	1,000000	1,000000	1,000000	1,000000	1,000000
soil	1,000000	0,012455	0,265492	0,059392	0,007354	1,000000	0,464583	1,000000	1,000000	1,000000	-	-	-	-	-	1,000000	0,000014	0,000000	0,000000	0,000000	1,000000	1,000000	1,000000	0,507953	0,831727	1,000000	1,000000	1,000000	1,000000	1,000000
sand + H	1,000000	0,000000	0,000000	0,000000	0,000000	1,000000	0,000000	0,000000	0,000000	0,000000	1,000000	0,000014	0,000000	0,000000	0,000000	-	-	-	-	-	1,000000	0,000000	0,000002	0,000011	0,000010	1,000000	0,000000	0,000000	0,000000	0,000001
sand:soil + H	1,000000	0,993245	0,000670	0,000008	0,000001	1,000000	1,000000	0,925057	0,848393	0,967985	1,000000	1,000000	1,000000	0,507953	0,831727	1,000000	0,000000	0,000002	0,000011	0,000010	-	-	-	-	-	1,000000	1,000000	1,000000	1,000000	1,000000
soil + H	0,916663	1,000000	0,010061	0,000264	0,000015	1,000000	1,000000	1,000000	1,000000	1,000000	1,000000	1,000000	1,000000	1,000000	1,000000	1,000000	0,000000	0,000000	0,000000	0,000001	1,000000	1,000000	1,000000	1,000000	1,000000	-	-	-	-	-
9 months after herbicide application to the substrates (+ H)
Substrates	sand					sand:soil					soil					sand + H					sand:soil + H					soil + H
Exposure time [days]	1	2	3	4	7	1	2	3	4	7	1	2	3	4	7	1	2	3	4	7	1	2	3	4	7	1	2	3	4	7
sand	-	-	-	-	-	1,000000	1,000000	1,000000	0,268823	0,196640	1,000000	1,000000	0,323861	0,095230	0,175755	1,000000	0,000001	0,000000	0,000001	0,000000	0,103170	1,000000	1,000000	1,000000	1,000000	1,000000	0,524152	1,000000	1,000000	1,000000
sand:soil	1,000000	1,000000	1,000000	0,268823	0,196640	-	-	-	-	-	1,000000	1,000000	1,000000	1,000000	1,000000	1,000000	0,000000	0,000000	0,000000	0,000000	1,000000	1,000000	1,000000	1,000000	1,000000	0,124407	1,000000	1,000000	1,000000	1,000000
soil	1,000000	1,000000	0,323861	0,095230	0,175755	1,000000	1,000000	1,000000	1,000000	1,000000	-	-	-	-	-	1,000000	0,000000	0,000000	0,000000	0,000000	0,048028	1,000000	1,000000	1,000000	1,000000	1,000000	1,000000	1,000000	1,000000	1,000000
sand + H	1,000000	0,000001	0,000000	0,000001	0,000000	1,000000	0,000000	0,000000	0,000000	0,000000	1,000000	0,000000	0,000000	0,000000	0,000000	-	-	-	-	-	0,018600	0,000000	0,000000	0,000000	0,000000	1,000000	0,000000	0,000000	0,000000	0,000000
sand:soil + H	0,103170	1,000000	1,000000	1,000000	1,000000	1,000000	1,000000	1,000000	1,000000	1,000000	0,048028	1,000000	1,000000	1,000000	1,000000	0,018600	0,000000	0,000000	0,000000	0,000000	-	-	-	-	-	0,000474	0,897714	1,000000	1,000000	1,000000
soil + H	1,000000	0,524152	1,000000	1,000000	1,000000	0,124407	1,000000	1,000000	1,000000	1,000000	1,000000	1,000000	1,000000	1,000000	1,000000	1,000000	0,000000	0,000000	0,000000	0,000000	0,000474	0,897714	1,000000	1,000000	1,000000	-	-	-	-	-
13 months after herbicide application to the substrates (+ H)
Substrates	sand					sand:soil					soil					sand + H					sand:soil + H					soil + H
Exposure time [days]	1	2	3	4	7	1	2	3	4	7	1	2	3	4	7	1	2	3	4	7	1	2	3	4	7	1	2	3	4	7
sand	-	-	-	-	-	0,082137	1,000000	1,000000	1,000000	1,000000	0,507227	0,002310	0,716692	1,000000	1,000000	1,000000	0,000000	0,000000	0,000000	0,000000	1,000000	0,134261	0,000163	0,000519	0,000032	0,433861	1,000000	1,000000	1,000000	1,000000
sand:soil	0,082137	1,000000	1,000000	1,000000	1,000000	-	-	-	-	-	1,000000	0,190681	1,000000	1,000000	0,975507	0,507227	0,000000	0,000000	0,000000	0,000000	1,000000	1,000000	0,025729	0,011435	0,027989	1,000000	1,000000	1,000000	1,000000	0,920253
soil	0,507227	0,002310	0,716692	1,000000	1,000000	1,000000	0,190681	1,000000	1,000000	0,975507	-	-	-	-	-	1,000000	0,006157	0,000000	0,000000	0,000000	1,000000	1,000000	0,232639	0,000236	0,000011	1,000000	0,357831	0,723529	1,000000	1,000000
sand + H	1,000000	0,000000	0,000000	0,000000	0,000000	0,507227	0,000000	0,000000	0,000000	0,000000	1,000000	0,006157	0,000000	0,000000	0,000000	-	-	-	-	-	1,000000	0,000038	0,003288	0,010761	0,019599	1,000000	0,000000	0,000000	0,000000	0,000000
sand:soil + H	1,000000	0,134261	0,000163	0,000519	0,000032	1,000000	1,000000	0,025729	0,011435	0,027989	1,000000	1,000000	0,232639	0,000236	0,000011	1,000000	0,000038	0,003288	0,010761	0,019599	-	-	-	-	-	1,000000	1,000000	0,000166	0,000009	0,000009
soil + H	0,433861	1,000000	1,000000	1,000000	1,000000	1,000000	1,000000	1,000000	1,000000	0,920253	1,000000	0,357831	0,723529	1,000000	1,000000	1,000000	0,000000	0,000000	0,000000	0,000000	1,000000	1,000000	0,000166	0,000009	0,000009	-	-	-	-	-
24 months after herbicide application to the substrates (+ H)
Substrates	sand					sand:soil					soil					sand + H					sand:soil + H					soil + H
Exposure time [days]	1	2	3	4	7	1	2	3	4	7	1	2	3	4	7	1	2	3	4	7	1	2	3	4	7	1	2	3	4	7
sand	-	-	-	-	-	0,792840	1,000000	1,000000	1,000000	1,000000	0,000002	0,030313	0,196640	0,254913	0,381590	0,051638	0,000000	0,000000	0,000000	0,000000	0,002304	0,008118	0,006050	0,005246	0,004027	1,000000	0,693662	0,407903	0,375385	0,855136
sand:soil	0,792840	1,000000	1,000000	1,000000	1,000000	-	-	-	-	-	0,012902	0,138626	0,740361	1,000000	1,000000	0,000017	0,000000	0,000000	0,000000	0,000000	0,966736	0,043901	0,037593	0,045665	0,253319	0,041725	0,198556	0,096739	0,064936	0,023825
soil	0,000002	0,030313	0,196640	0,254913	0,381590	0,012902	0,138626	0,740361	1,000000	1,000000	-	-	-	-	-	0,000000	0,040867	0,000007	0,000001	0,000000	1,000000	1,000000	1,000000	1,000000	1,000000	0,000000	0,000006	0,000041	0,000055	0,000526
sand + H	0,051638	0,000000	0,000000	0,000000	0,000000	0,000017	0,000000	0,000000	0,000000	0,000000	0,000000	0,040867	0,000007	0,000001	0,000000	-	-	-	-	-	0,000000	0,130019	0,001012	0,000505	0,000036	0,921452	0,000000	0,000000	0,000000	0,000000
sand:soil + H	0,002304	0,008118	0,006050	0,005246	0,004027	0,966736	0,043901	0,037593	0,045665	0,253319	1,000000	1,000000	1,000000	1,000000	1,000000	0,000000	0,130019	0,001012	0,000505	0,000036	-	-	-	-	-	0,000019	0,000001	0,000000	0,000000	0,000000
soil + H	1,000000	0,693662	0,407903	0,375385	0,855136	0,041725	0,198556	0,096739	0,064936	0,023825	0,000000	0,000006	0,000041	0,000055	0,000526	0,921452	0,000000	0,000000	0,000000	0,000000	0,000019	0,000001	0,000000	0,000000	0,000000	-	-	-	-	-

## Sheet: Table S2
Phytotoxkit - root toxicity index of L. sativum
Table S2.	Phytotoxkit biotests. Statistical analysis (for Figure 2) of root toxicity index of L. sativum grown on tested (herbicide-treated) and control substrates (sand, sand with soil, soil). The results were determined using multiple comparisons of mean ranks (Kruskal-Wallis test for multiple independent samples); significance level α = 0.05. Measurements were taken at various times after herbicide appl…
1 day after herbicide application to the substrates (+ H)
Substrates	sand					sand:soil					soil					sand + H					sand:soil + H					soil + H
Exposure time [days]	1	2	3	4	7	1	2	3	4	7	1	2	3	4	7	1	2	3	4	7	1	2	3	4	7	1	2	3	4	7
sand	-	-	-	-	-	1,000000	1,000000	1,000000	1,000000	1,000000	1,000000	1,000000	1,000000	1,000000	1,000000	1,000000	0,000484	0,000000	0,000000	0,000000	1,000000	0,000000	0,000000	0,000000	0,000005	1,000000	0,000000	0,000000	0,000000	0,000000
sand:soil	1,000000	1,000000	1,000000	1,000000	1,000000	-	-	-	-	-	1,000000	1,000000	1,000000	1,000000	1,000000	1,000000	0,000973	0,000001	0,000000	0,000000	1,000000	0,000000	0,000000	0,000002	0,000007	1,000000	0,000000	0,000000	0,000000	0,000000
soil	1,000000	1,000000	1,000000	1,000000	1,000000	1,000000	1,000000	1,000000	1,000000	1,000000	-	-	-	-	-	1,000000	0,000718	0,000000	0,000000	0,000000	1,000000	0,000000	0,000000	0,000006	0,000059	1,000000	0,000000	0,000000	0,000000	0,000000
sand + H	1,000000	0,000484	0,000000	0,000000	0,000000	1,000000	0,000973	0,000001	0,000000	0,000000	1,000000	0,000718	0,000000	0,000000	0,000000	-	-	-	-	-	1,000000	0,288252	1,000000	1,000000	0,162679	1,000000	0,015718	1,000000	1,000000	1,000000
sand:soil + H	1,000000	0,000000	0,000000	0,000000	0,000005	1,000000	0,000000	0,000000	0,000002	0,000007	1,000000	0,000000	0,000000	0,000006	0,000059	1,000000	0,288252	1,000000	1,000000	0,162679	-	-	-	-	-	1,000000	1,000000	1,000000	0,207051	0,065409
soil + H	1,000000	0,000000	0,000000	0,000000	0,000000	1,000000	0,000000	0,000000	0,000000	0,000000	1,000000	0,000000	0,000000	0,000000	0,000000	1,000000	0,015718	1,000000	1,000000	1,000000	1,000000	1,000000	1,000000	0,207051	0,065409	-	-	-	-	-
1 month after herbicide application to the substrates (+ H)
Substrates	sand					sand:soil					soil					sand + H					sand:soil + H					soil + H
Exposure time [days]	1	2	3	4	7	1	2	3	4	7	1	2	3	4	7	1	2	3	4	7	1	2	3	4	7	1	2	3	4	7
sand	-	-	-	-	-	1,000000	1,000000	1,000000	1,000000	1,000000	1,000000	1,000000	1,000000	1,000000	1,000000	0,001917	0,000000	0,000000	0,000000	0,000000	1,000000	0,000000	0,000000	0,000000	0,000000	1,000000	0,000000	0,000000	0,000000	0,000000
sand:soil	1,000000	1,000000	1,000000	1,000000	1,000000	-	-	-	-	-	1,000000	1,000000	1,000000	1,000000	1,000000	0,070437	0,000000	0,000000	0,000000	0,000000	1,000000	0,000000	0,000000	0,000000	0,000000	1,000000	0,000000	0,000000	0,000000	0,000000
soil	1,000000	1,000000	1,000000	1,000000	1,000000	1,000000	1,000000	1,000000	1,000000	1,000000	-	-	-	-	-	0,059609	0,000000	0,000000	0,000000	0,000000	1,000000	0,000000	0,000000	0,000000	0,000000	1,000000	0,000000	0,000000	0,000000	0,000000
sand + H	0,001917	0,000000	0,000000	0,000000	0,000000	0,070437	0,000000	0,000000	0,000000	0,000000	0,059609	0,000000	0,000000	0,000000	0,000000	-	-	-	-	-	0,600101	1,000000	1,000000	1,000000	1,000000	0,371483	1,000000	1,000000	1,000000	1,000000
sand:soil + H	1,000000	0,000000	0,000000	0,000000	0,000000	1,000000	0,000000	0,000000	0,000000	0,000000	1,000000	0,000000	0,000000	0,000000	0,000000	0,600101	1,000000	1,000000	1,000000	1,000000	-	-	-	-	-	1,000000	0,911895	1,000000	0,258532	0,494308
soil + H	1,000000	0,000000	0,000000	0,000000	0,000000	1,000000	0,000000	0,000000	0,000000	0,000000	1,000000	0,000000	0,000000	0,000000	0,000000	0,371483	1,000000	1,000000	1,000000	1,000000	1,000000	0,911895	1,000000	0,258532	0,494308	-	-	-	-	-
3 months after herbicide application to the substrates (+ H)
Substrates	sand					sand:soil					soil					sand + H					sand:soil + H					soil + H
Exposure time [days]	1	2	3	4	7	1	2	3	4	7	1	2	3	4	7	1	2	3	4	7	1	2	3	4	7	1	2	3	4	7
sand	-	-	-	-	-	1,000000	1,000000	1,000000	1,000000	1,000000	1,000000	1,000000	1,000000	1,000000	1,000000	1,000000	0,000000	0,000000	0,000000	0,000000	1,000000	0,000000	0,000000	0,000000	0,000000	0,056732	0,151733	0,028932	0,005616	0,001543
sand:soil	1,000000	1,000000	1,000000	1,000000	1,000000	-	-	-	-	-	1,000000	1,000000	1,000000	1,000000	1,000000	1,000000	0,000000	0,000000	0,000000	0,000000	1,000000	0,000000	0,000000	0,000000	0,000000	0,495019	0,181300	0,034429	0,008472	0,002665
soil	1,000000	1,000000	1,000000	1,000000	1,000000	1,000000	1,000000	1,000000	1,000000	1,000000	-	-	-	-	-	1,000000	0,000000	0,000000	0,000000	0,000000	1,000000	0,000000	0,000000	0,000000	0,000000	0,153256	0,140738	0,042120	0,006863	0,000687
sand + H	1,000000	0,000000	0,000000	0,000000	0,000000	1,000000	0,000000	0,000000	0,000000	0,000000	1,000000	0,000000	0,000000	0,000000	0,000000	-	-	-	-	-	1,000000	0,438323	1,000000	1,000000	1,000000	1,000000	0,000000	0,000001	0,000004	0,000017
sand:soil + H	1,000000	0,000000	0,000000	0,000000	0,000000	1,000000	0,000000	0,000000	0,000000	0,000000	1,000000	0,000000	0,000000	0,000000	0,000000	1,000000	0,438323	1,000000	1,000000	1,000000	-	-	-	-	-	1,000000	0,011774	0,000189	0,000420	0,001935
soil + H	0,056732	0,151733	0,028932	0,005616	0,001543	0,495019	0,181300	0,034429	0,008472	0,002665	0,153256	0,140738	0,042120	0,006863	0,000687	1,000000	0,000000	0,000001	0,000004	0,000017	1,000000	0,011774	0,000189	0,000420	0,001935	-	-	-	-	-
6 months after herbicide application to the substrates (+ H)
Substrates	sand					sand:soil					soil					sand + H					sand:soil + H					soil + H
Exposure time [days]	1	2	3	4	7	1	2	3	4	7	1	2	3	4	7	1	2	3	4	7	1	2	3	4	7	1	2	3	4	7
sand	-	-	-	-	-	1,000000	1,000000	1,000000	1,000000	1,000000	1,000000	1,000000	1,000000	1,000000	1,000000	1,000000	0,000000	0,000000	0,000000	0,000000	1,000000	1,000000	0,492183	0,290485	0,557092	1,000000	1,000000	1,000000	1,000000	1,000000
sand:soil	1,000000	1,000000	1,000000	1,000000	1,000000	-	-	-	-	-	1,000000	1,000000	1,000000	1,000000	1,000000	1,000000	0,000000	0,000000	0,000000	0,000000	1,000000	1,000000	0,730420	0,515998	0,589299	1,000000	1,000000	1,000000	1,000000	1,000000
soil	1,000000	1,000000	1,000000	1,000000	1,000000	1,000000	1,000000	1,000000	1,000000	1,000000	-	-	-	-	-	1,000000	0,000000	0,000000	0,000000	0,000000	1,000000	1,000000	0,678658	0,467959	0,900065	1,000000	0,726476	1,000000	1,000000	1,000000
sand + H	1,000000	0,000000	0,000000	0,000000	0,000000	1,000000	0,000000	0,000000	0,000000	0,000000	1,000000	0,000000	0,000000	0,000000	0,000000	-	-	-	-	-	1,000000	0,000000	0,000000	0,000001	0,000000	1,000000	0,000000	0,000000	0,000000	0,000000
sand:soil + H	1,000000	1,000000	0,492183	0,290485	0,557092	1,000000	1,000000	0,730420	0,515998	0,589299	1,000000	1,000000	0,678658	0,467959	0,900065	1,000000	0,000000	0,000000	0,000001	0,000000	-	-	-	-	-	1,000000	0,318481	1,000000	1,000000	1,000000
soil + H	1,000000	1,000000	1,000000	1,000000	1,000000	1,000000	1,000000	1,000000	1,000000	1,000000	1,000000	0,726476	1,000000	1,000000	1,000000	1,000000	0,000000	0,000000	0,000000	0,000000	1,000000	0,318481	1,000000	1,000000	1,000000	-	-	-	-	-
9 months after herbicide application to the substrates (+ H)
Substrates	sand					sand:soil					soil					sand + H					sand:soil + H					soil + H
Exposure time [days]	1	2	3	4	7	1	2	3	4	7	1	2	3	4	7	1	2	3	4	7	1	2	3	4	7	1	2	3	4	7
sand	-	-	-	-	-	1,000000	1,000000	1,000000	1,000000	1,000000	1,000000	1,000000	1,000000	1,000000	1,000000	1,000000	0,000000	0,000000	0,000000	0,000000	1,000000	1,000000	1,000000	1,000000	1,000000	1,000000	1,000000	1,000000	1,000000	0,914276
sand:soil	1,000000	1,000000	1,000000	1,000000	1,000000	-	-	-	-	-	1,000000	1,000000	1,000000	1,000000	1,000000	1,000000	0,000000	0,000000	0,000000	0,000000	1,000000	1,000000	1,000000	1,000000	1,000000	1,000000	1,000000	1,000000	1,000000	1,000000
soil	1,000000	1,000000	1,000000	1,000000	1,000000	1,000000	1,000000	1,000000	1,000000	1,000000	-	-	-	-	-	1,000000	0,000000	0,000000	0,000000	0,000000	1,000000	1,000000	1,000000	1,000000	1,000000	1,000000	1,000000	1,000000	1,000000	1,000000
sand + H	1,000000	0,000000	0,000000	0,000000	0,000000	1,000000	0,000000	0,000000	0,000000	0,000000	1,000000	0,000000	0,000000	0,000000	0,000000	-	-	-	-	-	0,911895	0,000000	0,000000	0,000000	0,000000	1,000000	0,000000	0,000000	0,000000	0,000000
sand:soil + H	1,000000	1,000000	1,000000	1,000000	1,000000	1,000000	1,000000	1,000000	1,000000	1,000000	1,000000	1,000000	1,000000	1,000000	1,000000	0,911895	0,000000	0,000000	0,000000	0,000000	-	-	-	-	-	0,056628	1,000000	1,000000	1,000000	1,000000
soil + H	1,000000	1,000000	1,000000	1,000000	0,914276	1,000000	1,000000	1,000000	1,000000	1,000000	1,000000	1,000000	1,000000	1,000000	1,000000	1,000000	0,000000	0,000000	0,000000	0,000000	0,056628	1,000000	1,000000	1,000000	1,000000	-	-	-	-	-
13 months after herbicide application to the substrates (+ H)
Substrates	sand					sand:soil					soil					sand + H					sand:soil + H					soil + H
Exposure time [days]	1	2	3	4	7	1	2	3	4	7	1	2	3	4	7	1	2	3	4	7	1	2	3	4	7	1	2	3	4	7
sand	-	-	-	-	-	1,000000	1,000000	1,000000	1,000000	0,879091	1,000000	1,000000	1,000000	1,000000	1,000000	1,000000	0,000000	0,000000	0,000000	0,000000	1,000000	1,000000	0,682383	0,183681	0,303270	1,000000	0,353024	0,081267	1,000000	1,000000
sand:soil	1,000000	1,000000	1,000000	1,000000	0,879091	-	-	-	-	-	1,000000	1,000000	1,000000	1,000000	1,000000	1,000000	0,000000	0,000000	0,000000	0,000000	1,000000	1,000000	0,036186	0,001175	0,000377	1,000000	1,000000	1,000000	1,000000	1,000000
soil	1,000000	1,000000	1,000000	1,000000	1,000000	1,000000	1,000000	1,000000	1,000000	1,000000	-	-	-	-	-	1,000000	0,000000	0,000000	0,000000	0,000000	0,346179	1,000000	0,080262	0,005691	0,009108	1,000000	0,488658	0,688944	1,000000	1,000000
sand + H	1,000000	0,000000	0,000000	0,000000	0,000000	1,000000	0,000000	0,000000	0,000000	0,000000	1,000000	0,000000	0,000000	0,000000	0,000000	-	-	-	-	-	0,206386	0,000019	0,000349	0,001014	0,000434	1,000000	0,000000	0,000000	0,000000	0,000000
sand:soil + H	1,000000	1,000000	0,682383	0,183681	0,303270	1,000000	1,000000	0,036186	0,001175	0,000377	0,346179	1,000000	0,080262	0,005691	0,009108	0,206386	0,000019	0,000349	0,001014	0,000434	-	-	-	-	-	0,270082	0,049114	0,000026	0,000483	0,011340
soil + H	1,000000	0,353024	0,081267	1,000000	1,000000	1,000000	1,000000	1,000000	1,000000	1,000000	1,000000	0,488658	0,688944	1,000000	1,000000	1,000000	0,000000	0,000000	0,000000	0,000000	0,270082	0,049114	0,000026	0,000483	0,011340	-	-	-	-	-
24 months after herbicide application to the substrates (+ H)
Substrates	sand					sand:soil					soil					sand + H					sand:soil + H					soil + H
Exposure time [days]	1	2	3	4	7	1	2	3	4	7	1	2	3	4	7	1	2	3	4	7	1	2	3	4	7	1	2	3	4	7
sand	-	-	-	-	-	1,000000	1,000000	1,000000	1,000000	1,000000	1,000000	1,000000	1,000000	1,000000	1,000000	0,135855	0,000014	0,000000	0,000000	0,000000	0,879091	0,256918	0,230802	0,237102	0,377631	0,000000	0,000046	0,000103	0,000091	0,000198
sand:soil	1,000000	1,000000	1,000000	1,000000	1,000000	-	-	-	-	-	1,000000	1,000000	1,000000	1,000000	1,000000	0,089090	0,000009	0,000000	0,000000	0,000000	1,000000	0,201786	0,147739	0,162410	0,453262	0,000000	0,000070	0,000215	0,000170	0,000143
soil	1,000000	1,000000	1,000000	1,000000	1,000000	1,000000	1,000000	1,000000	1,000000	1,000000	-	-	-	-	-	0,074468	0,000014	0,000000	0,000000	0,000000	1,000000	0,259343	0,114222	0,096401	0,104429	0,000000	0,000045	0,000319	0,000378	0,001465
sand + H	0,135855	0,000014	0,000000	0,000000	0,000000	0,089090	0,000009	0,000000	0,000000	0,000000	0,074468	0,000014	0,000000	0,000000	0,000000	-	-	-	-	-	0,000101	0,172048	0,001403	0,000617	0,000036	0,001803	0,000000	0,000000	0,000000	0,000000
sand:soil + H	0,879091	0,256918	0,230802	0,237102	0,377631	1,000000	0,201786	0,147739	0,162410	0,453262	1,000000	0,259343	0,114222	0,096401	0,104429	0,000101	0,172048	0,001403	0,000617	0,000036	-	-	-	-	-	0,000000	0,000000	0,000000	0,000000	0,000000
soil + H	0,000000	0,000046	0,000103	0,000091	0,000198	0,000000	0,000070	0,000215	0,000170	0,000143	0,000000	0,000045	0,000319	0,000378	0,001465	0,001803	0,000000	0,000000	0,000000	0,000000	0,000000	0,000000	0,000000	0,000000	0,000000	-	-	-	-	-

## Sheet: Table S3
Lemna test - number of plants, number of fronds, total frond area [cm²], R, IR of L. minor
Table S3.	Lemna biotests. Statistical analysis (for Figure 5 and the data from Table 2) of the number of plants, number of fronds, and total frond area [cm²] of L. minor grown on tested (herbicide-treated) water extracts of substrates (sand, sand with soil, soil), as well as control (Swedish Standard (SIS) medium). The statistical results include the average specific growth rate (R) and the percent inhibit…
Parameter	Number of plants										Parameter	Number of fronds										Parameter	Total frond area [cm²]
Exposure time: 0 [days]											Exposure time: 0 [days]											Exposure time: 0 [days]
Variants	SIS	sand	sand + H 1d	sand + H 14m	sand:soil	sand:soil + H 1d	sand:soil + H 14m	soil	soil + H 1d	soil + H 14m	Variants	SIS	sand	sand + H 1d	sand + H 14m	sand:soil	sand:soil + H 1d	sand:soil + H 14m	soil	soil + H 1d	soil + H 14m	Variants	SIS	sand	sand + H 1d	sand + H 14m	sand:soil	sand:soil + H 1d	sand:soil + H 14m	soil	soil + H 1d	soil + H 14m
SIS	-	1,000000	1,000000	1,000000	1,000000	1,000000	1,000000	1,000000	1,000000	1,000000	SIS	-	1,000000	1,000000	1,000000	1,000000	1,000000	1,000000	1,000000	1,000000	1,000000	SIS	-	1,000000	1,000000	1,000000	1,000000	1,000000	1,000000	1,000000	1,000000	1,000000
sand	1,000000	-	1,000000	1,000000	1,000000	1,000000	1,000000	1,000000	1,000000	1,000000	sand	1,000000	-	1,000000	1,000000	1,000000	1,000000	1,000000	1,000000	1,000000	1,000000	sand	1,000000	-	1,000000	1,000000	1,000000	1,000000	1,000000	1,000000	1,000000	1,000000
sand + H 1d	1,000000	1,000000	-	1,000000	1,000000	1,000000	1,000000	1,000000	1,000000	1,000000	sand + H 1d	1,000000	1,000000	-	1,000000	1,000000	1,000000	1,000000	1,000000	1,000000	1,000000	sand + H 1d	1,000000	1,000000	-	1,000000	1,000000	1,000000	1,000000	1,000000	0,128207	1,000000
sand + H 14m	1,000000	1,000000	1,000000	-	1,000000	1,000000	1,000000	1,000000	1,000000	1,000000	sand + H 14m	1,000000	1,000000	1,000000	-	1,000000	1,000000	1,000000	1,000000	1,000000	1,000000	sand + H 14m	1,000000	1,000000	1,000000	-	1,000000	1,000000	1,000000	1,000000	1,000000	1,000000
sand:soil	1,000000	1,000000	1,000000	1,000000	-	1,000000	1,000000	1,000000	1,000000	1,000000	sand:soil	1,000000	1,000000	1,000000	1,000000	-	1,000000	1,000000	1,000000	1,000000	1,000000	sand:soil	1,000000	1,000000	1,000000	1,000000	-	1,000000	1,000000	1,000000	1,000000	1,000000
sand:soil + H 1d	1,000000	1,000000	1,000000	1,000000	1,000000	-	1,000000	1,000000	1,000000	1,000000	sand:soil + H 1d	1,000000	1,000000	1,000000	1,000000	1,000000	-	1,000000	1,000000	1,000000	1,000000	sand:soil + H 1d	1,000000	1,000000	1,000000	1,000000	1,000000	-	1,000000	1,000000	0,395772	1,000000
sand:soil + H 14m	1,000000	1,000000	1,000000	1,000000	1,000000	1,000000	-	1,000000	1,000000	1,000000	sand:soil + H 14m	1,000000	1,000000	1,000000	1,000000	1,000000	1,000000	-	1,000000	1,000000	1,000000	sand:soil + H 14m	1,000000	1,000000	1,000000	1,000000	1,000000	1,000000	-	1,000000	1,000000	1,000000
soil	1,000000	1,000000	1,000000	1,000000	1,000000	1,000000	1,000000	-	1,000000	1,000000	soil	1,000000	1,000000	1,000000	1,000000	1,000000	1,000000	1,000000	-	1,000000	1,000000	soil	1,000000	1,000000	1,000000	1,000000	1,000000	1,000000	1,000000	-	0,124787	1,000000
soil + H 1d	1,000000	1,000000	1,000000	1,000000	1,000000	1,000000	1,000000	1,000000	-	1,000000	soil + H 1d	1,000000	1,000000	1,000000	1,000000	1,000000	1,000000	1,000000	1,000000	-	1,000000	soil + H 1d	1,000000	1,000000	0,128207	1,000000	1,000000	0,395772	1,000000	0,124787	-	0,333506
soil + H 14m	1,000000	1,000000	1,000000	1,000000	1,000000	1,000000	1,000000	1,000000	1,000000	-	soil + H 14m	1,000000	1,000000	1,000000	1,000000	1,000000	1,000000	1,000000	1,000000	1,000000	-	soil + H 14m	1,000000	1,000000	1,000000	1,000000	1,000000	1,000000	1,000000	1,000000	0,333506	-
Exposure time: 1 [days]											Exposure time: 1 [days]											Exposure time: 1 [days]
Variants	SIS	sand	sand + H 1d	sand + H 14m	sand:soil	sand:soil + H 1d	sand:soil + H 14m	soil	soil + H 1d	soil + H 14m	Variants	SIS	sand	sand + H 1d	sand + H 14m	sand:soil	sand:soil + H 1d	sand:soil + H 14m	soil	soil + H 1d	soil + H 14m	Variants	SIS	sand	sand + H 1d	sand + H 14m	sand:soil	sand:soil + H 1d	sand:soil + H 14m	soil	soil + H 1d	soil + H 14m
SIS	-	1,000000	1,000000	1,000000	1,000000	1,000000	1,000000	1,000000	1,000000	1,000000	SIS	-	1,000000	1,000000	1,000000	1,000000	1,000000	1,000000	1,000000	1,000000	1,000000	SIS	-	1,000000	1,000000	1,000000	1,000000	0,350332	1,000000	0,033579	1,000000	0,080265
sand	1,000000	-	1,000000	1,000000	0,087296	1,000000	1,000000	1,000000	1,000000	1,000000	sand	1,000000	-	1,000000	1,000000	0,435841	1,000000	1,000000	1,000000	0,234646	1,000000	sand	1,000000	-	1,000000	1,000000	1,000000	1,000000	1,000000	0,514729	1,000000	1,000000
sand + H 1d	1,000000	1,000000	-	1,000000	1,000000	1,000000	1,000000	1,000000	1,000000	1,000000	sand + H 1d	1,000000	1,000000	-	1,000000	1,000000	1,000000	1,000000	1,000000	1,000000	1,000000	sand + H 1d	1,000000	1,000000	-	1,000000	1,000000	1,000000	1,000000	1,000000	1,000000	1,000000
sand + H 14m	1,000000	1,000000	1,000000	-	1,000000	1,000000	1,000000	1,000000	1,000000	1,000000	sand + H 14m	1,000000	1,000000	1,000000	-	1,000000	1,000000	1,000000	1,000000	1,000000	1,000000	sand + H 14m	1,000000	1,000000	1,000000	-	1,000000	1,000000	1,000000	1,000000	1,000000	1,000000
sand:soil	1,000000	0,087296	1,000000	1,000000	-	1,000000	1,000000	1,000000	1,000000	0,446407	sand:soil	1,000000	0,435841	1,000000	1,000000	-	1,000000	1,000000	1,000000	1,000000	0,405468	sand:soil	1,000000	1,000000	1,000000	1,000000	-	1,000000	1,000000	1,000000	1,000000	1,000000
sand:soil + H 1d	1,000000	1,000000	1,000000	1,000000	1,000000	-	1,000000	1,000000	1,000000	1,000000	sand:soil + H 1d	1,000000	1,000000	1,000000	1,000000	1,000000	-	1,000000	1,000000	1,000000	1,000000	sand:soil + H 1d	0,350332	1,000000	1,000000	1,000000	1,000000	-	1,000000	1,000000	0,909529	1,000000
sand:soil + H 14m	1,000000	1,000000	1,000000	1,000000	1,000000	1,000000	-	1,000000	1,000000	1,000000	sand:soil + H 14m	1,000000	1,000000	1,000000	1,000000	1,000000	1,000000	-	1,000000	1,000000	1,000000	sand:soil + H 14m	1,000000	1,000000	1,000000	1,000000	1,000000	1,000000	-	1,000000	1,000000	1,000000
soil	1,000000	1,000000	1,000000	1,000000	1,000000	1,000000	1,000000	-	1,000000	1,000000	soil	1,000000	1,000000	1,000000	1,000000	1,000000	1,000000	1,000000	-	1,000000	1,000000	soil	0,033579	0,514729	1,000000	1,000000	1,000000	1,000000	1,000000	-	0,108903	1,000000
soil + H 1d	1,000000	1,000000	1,000000	1,000000	1,000000	1,000000	1,000000	1,000000	-	1,000000	soil + H 1d	1,000000	0,234646	1,000000	1,000000	1,000000	1,000000	1,000000	1,000000	-	0,217269	soil + H 1d	1,000000	1,000000	1,000000	1,000000	1,000000	0,909529	1,000000	0,108903	-	0,240712
soil + H 14m	1,000000	1,000000	1,000000	1,000000	0,446407	1,000000	1,000000	1,000000	1,000000	-	soil + H 14m	1,000000	1,000000	1,000000	1,000000	0,405468	1,000000	1,000000	1,000000	0,217269	-	soil + H 14m	0,080265	1,000000	1,000000	1,000000	1,000000	1,000000	1,000000	1,000000	0,240712	-
Exposure time: 2 [days]											Exposure time: 2 [days]											Exposure time: 2 [days]
Variants	SIS	sand	sand + H 1d	sand + H 14m	sand:soil	sand:soil + H 1d	sand:soil + H 14m	soil	soil + H 1d	soil + H 14m	Variants	SIS	sand	sand + H 1d	sand + H 14m	sand:soil	sand:soil + H 1d	sand:soil + H 14m	soil	soil + H 1d	soil + H 14m	Variants	SIS	sand	sand + H 1d	sand + H 14m	sand:soil	sand:soil + H 1d	sand:soil + H 14m	soil	soil + H 1d	soil + H 14m
SIS	-	1,000000	1,000000	1,000000	1,000000	1,000000	1,000000	1,000000	1,000000	1,000000	SIS	-	1,000000	1,000000	1,000000	1,000000	1,000000	1,000000	1,000000	1,000000	1,000000	SIS	-	1,000000	1,000000	1,000000	1,000000	1,000000	1,000000	0,395772	1,000000	0,131712
sand	1,000000	-	1,000000	1,000000	1,000000	1,000000	1,000000	1,000000	1,000000	1,000000	sand	1,000000	-	1,000000	1,000000	1,000000	1,000000	1,000000	1,000000	1,000000	1,000000	sand	1,000000	-	1,000000	1,000000	1,000000	1,000000	1,000000	0,870274	1,000000	0,317408
sand + H 1d	1,000000	1,000000	-	1,000000	1,000000	1,000000	1,000000	1,000000	1,000000	1,000000	sand + H 1d	1,000000	1,000000	-	1,000000	1,000000	1,000000	1,000000	1,000000	0,649373	1,000000	sand + H 1d	1,000000	1,000000	-	1,000000	1,000000	1,000000	1,000000	1,000000	1,000000	0,950321
sand + H 14m	1,000000	1,000000	1,000000	-	1,000000	1,000000	1,000000	1,000000	1,000000	1,000000	sand + H 14m	1,000000	1,000000	1,000000	-	1,000000	1,000000	1,000000	1,000000	1,000000	1,000000	sand + H 14m	1,000000	1,000000	1,000000	-	1,000000	1,000000	1,000000	0,468225	1,000000	0,158805
sand:soil	1,000000	1,000000	1,000000	1,000000	-	1,000000	1,000000	1,000000	1,000000	1,000000	sand:soil	1,000000	1,000000	1,000000	1,000000	-	1,000000	1,000000	1,000000	1,000000	1,000000	sand:soil	1,000000	1,000000	1,000000	1,000000	-	1,000000	1,000000	1,000000	1,000000	0,490988
sand:soil + H 1d	1,000000	1,000000	1,000000	1,000000	1,000000	-	1,000000	1,000000	1,000000	1,000000	sand:soil + H 1d	1,000000	1,000000	1,000000	1,000000	1,000000	-	1,000000	1,000000	1,000000	1,000000	sand:soil + H 1d	1,000000	1,000000	1,000000	1,000000	1,000000	-	1,000000	1,000000	1,000000	1,000000
sand:soil + H 14m	1,000000	1,000000	1,000000	1,000000	1,000000	1,000000	-	1,000000	1,000000	1,000000	sand:soil + H 14m	1,000000	1,000000	1,000000	1,000000	1,000000	1,000000	-	1,000000	1,000000	1,000000	sand:soil + H 14m	1,000000	1,000000	1,000000	1,000000	1,000000	1,000000	-	1,000000	1,000000	1,000000
soil	1,000000	1,000000	1,000000	1,000000	1,000000	1,000000	1,000000	-	1,000000	1,000000	soil	1,000000	1,000000	1,000000	1,000000	1,000000	1,000000	1,000000	-	1,000000	1,000000	soil	0,395772	0,870274	1,000000	0,468225	1,000000	1,000000	1,000000	-	0,146627	1,000000
soil + H 1d	1,000000	1,000000	1,000000	1,000000	1,000000	1,000000	1,000000	1,000000	-	1,000000	soil + H 1d	1,000000	1,000000	0,649373	1,000000	1,000000	1,000000	1,000000	1,000000	-	0,971308	soil + H 1d	1,000000	1,000000	1,000000	1,000000	1,000000	1,000000	1,000000	0,146627	-	0,043877
soil + H 14m	1,000000	1,000000	1,000000	1,000000	1,000000	1,000000	1,000000	1,000000	1,000000	-	soil + H 14m	1,000000	1,000000	1,000000	1,000000	1,000000	1,000000	1,000000	1,000000	0,971308	-	soil + H 14m	0,131712	0,317408	0,950321	0,158805	0,490988	1,000000	1,000000	1,000000	0,043877	-
Exposure time: 3 [days]											Exposure time: 3 [days]											Exposure time: 3 [days]
Variants	SIS	sand	sand + H 1d	sand + H 14m	sand:soil	sand:soil + H 1d	sand:soil + H 14m	soil	soil + H 1d	soil + H 14m	Variants	SIS	sand	sand + H 1d	sand + H 14m	sand:soil	sand:soil + H 1d	sand:soil + H 14m	soil	soil + H 1d	soil + H 14m	Variants	SIS	sand	sand + H 1d	sand + H 14m	sand:soil	sand:soil + H 1d	sand:soil + H 14m	soil	soil + H 1d	soil + H 14m
SIS	-	1,000000	1,000000	1,000000	1,000000	1,000000	1,000000	1,000000	0,234646	1,000000	SIS	-	1,000000	1,000000	1,000000	1,000000	1,000000	1,000000	1,000000	0,092294	1,000000	SIS	-	1,000000	1,000000	1,000000	1,000000	1,000000	1,000000	1,000000	0,796183	1,000000
sand	1,000000	-	1,000000	1,000000	1,000000	1,000000	1,000000	1,000000	1,000000	1,000000	sand	1,000000	-	1,000000	1,000000	1,000000	1,000000	1,000000	1,000000	1,000000	1,000000	sand	1,000000	-	1,000000	1,000000	1,000000	1,000000	1,000000	0,008706	1,000000	0,036732
sand + H 1d	1,000000	1,000000	-	1,000000	1,000000	1,000000	1,000000	1,000000	1,000000	1,000000	sand + H 1d	1,000000	1,000000	-	1,000000	1,000000	1,000000	1,000000	1,000000	1,000000	1,000000	sand + H 1d	1,000000	1,000000	-	1,000000	1,000000	1,000000	1,000000	0,016555	1,000000	0,065834
sand + H 14m	1,000000	1,000000	1,000000	-	1,000000	1,000000	1,000000	1,000000	1,000000	1,000000	sand + H 14m	1,000000	1,000000	1,000000	-	1,000000	1,000000	1,000000	1,000000	1,000000	1,000000	sand + H 14m	1,000000	1,000000	1,000000	-	1,000000	1,000000	1,000000	0,030679	1,000000	0,115020
sand:soil	1,000000	1,000000	1,000000	1,000000	-	1,000000	1,000000	1,000000	1,000000	1,000000	sand:soil	1,000000	1,000000	1,000000	1,000000	-	1,000000	1,000000	0,479486	1,000000	1,000000	sand:soil	1,000000	1,000000	1,000000	1,000000	-	1,000000	1,000000	1,000000	0,181162	1,000000
sand:soil + H 1d	1,000000	1,000000	1,000000	1,000000	1,000000	-	1,000000	1,000000	1,000000	1,000000	sand:soil + H 1d	1,000000	1,000000	1,000000	1,000000	1,000000	-	1,000000	1,000000	1,000000	1,000000	sand:soil + H 1d	1,000000	1,000000	1,000000	1,000000	1,000000	-	1,000000	1,000000	0,679756	1,000000
sand:soil + H 14m	1,000000	1,000000	1,000000	1,000000	1,000000	1,000000	-	1,000000	1,000000	1,000000	sand:soil + H 14m	1,000000	1,000000	1,000000	1,000000	1,000000	1,000000	-	1,000000	1,000000	1,000000	sand:soil + H 14m	1,000000	1,000000	1,000000	1,000000	1,000000	1,000000	-	1,000000	0,150588	1,000000
soil	1,000000	1,000000	1,000000	1,000000	1,000000	1,000000	1,000000	-	0,240712	1,000000	soil	1,000000	1,000000	1,000000	1,000000	0,479486	1,000000	1,000000	-	0,009295	1,000000	soil	1,000000	0,008706	0,016555	0,030679	1,000000	1,000000	1,000000	-	0,000159	1,000000
soil + H 1d	0,234646	1,000000	1,000000	1,000000	1,000000	1,000000	1,000000	0,240712	-	1,000000	soil + H 1d	0,092294	1,000000	1,000000	1,000000	1,000000	1,000000	1,000000	0,009295	-	0,181162	soil + H 1d	0,796183	1,000000	1,000000	1,000000	0,181162	0,679756	0,150588	0,000159	-	0,000935
soil + H 14m	1,000000	1,000000	1,000000	1,000000	1,000000	1,000000	1,000000	1,000000	1,000000	-	soil + H 14m	1,000000	1,000000	1,000000	1,000000	1,000000	1,000000	1,000000	1,000000	0,181162	-	soil + H 14m	1,000000	0,036732	0,065834	0,115020	1,000000	1,000000	1,000000	1,000000	0,000935	-
Exposure time: 4 [days]											Exposure time: 4 [days]											Exposure time: 4 [days]
Variants	SIS	sand	sand + H 1d	sand + H 14m	sand:soil	sand:soil + H 1d	sand:soil + H 14m	soil	soil + H 1d	soil + H 14m	Variants	SIS	sand	sand + H 1d	sand + H 14m	sand:soil	sand:soil + H 1d	sand:soil + H 14m	soil	soil + H 1d	soil + H 14m	Variants	SIS	sand	sand + H 1d	sand + H 14m	sand:soil	sand:soil + H 1d	sand:soil + H 14m	soil	soil + H 1d	soil + H 14m
SIS	-	0,002656	0,146627	0,052290	0,514729	1,000000	1,000000	1,000000	0,128207	1,000000	SIS	-	0,376999	0,490988	0,005654	1,000000	1,000000	0,761255	1,000000	0,006252	1,000000	SIS	-	0,287290	0,211741	0,405468	1,000000	1,000000	1,000000	1,000000	0,350332	1,000000
sand	0,002656	-	1,000000	1,000000	1,000000	0,620193	1,000000	0,020605	1,000000	1,000000	sand	0,376999	-	1,000000	1,000000	1,000000	1,000000	1,000000	0,317408	1,000000	1,000000	sand	0,287290	-	1,000000	1,000000	0,386284	1,000000	1,000000	0,002150	1,000000	0,020605
sand + H 1d	0,146627	1,000000	-	1,000000	1,000000	1,000000	1,000000	0,679756	1,000000	1,000000	sand + H 1d	0,490988	1,000000	-	1,000000	1,000000	1,000000	1,000000	0,415375	1,000000	1,000000	sand + H 1d	0,211741	1,000000	-	1,000000	0,287290	1,000000	1,000000	0,001398	1,000000	0,014132
sand + H 14m	0,052290	1,000000	1,000000	-	1,000000	1,000000	1,000000	0,280174	1,000000	1,000000	sand + H 14m	0,005654	1,000000	1,000000	-	1,000000	0,146627	1,000000	0,004461	1,000000	0,150588	sand + H 14m	0,405468	1,000000	1,000000	-	0,539483	1,000000	1,000000	0,003509	1,000000	0,031619
sand:soil	0,514729	1,000000	1,000000	1,000000	-	1,000000	1,000000	1,000000	1,000000	1,000000	sand:soil	1,000000	1,000000	1,000000	1,000000	-	1,000000	1,000000	1,000000	1,000000	1,000000	sand:soil	1,000000	0,386284	0,287290	0,539483	-	1,000000	1,000000	1,000000	0,468225	1,000000
sand:soil + H 1d	1,000000	0,620193	1,000000	1,000000	1,000000	-	1,000000	1,000000	1,000000	1,000000	sand:soil + H 1d	1,000000	1,000000	1,000000	0,146627	1,000000	-	1,000000	1,000000	0,158805	1,000000	sand:soil + H 1d	1,000000	1,000000	1,000000	1,000000	1,000000	-	1,000000	1,000000	1,000000	1,000000
sand:soil + H 14m	1,000000	1,000000	1,000000	1,000000	1,000000	1,000000	-	1,000000	1,000000	1,000000	sand:soil + H 14m	0,761255	1,000000	1,000000	1,000000	1,000000	1,000000	-	0,649373	1,000000	1,000000	sand:soil + H 14m	1,000000	1,000000	1,000000	1,000000	1,000000	1,000000	-	0,950321	1,000000	1,000000
soil	1,000000	0,020605	0,679756	0,280174	1,000000	1,000000	1,000000	-	0,606042	1,000000	soil	1,000000	0,317408	0,415375	0,004461	1,000000	1,000000	0,649373	-	0,004940	1,000000	soil	1,000000	0,002150	0,001398	0,003509	1,000000	1,000000	0,950321	-	0,002849	1,000000
soil + H 1d	0,128207	1,000000	1,000000	1,000000	1,000000	1,000000	1,000000	0,606042	-	1,000000	soil + H 1d	0,006252	1,000000	1,000000	1,000000	1,000000	0,158805	1,000000	0,004940	-	0,163065	soil + H 1d	0,350332	1,000000	1,000000	1,000000	0,468225	1,000000	1,000000	0,002849	-	0,026358
soil + H 14m	1,000000	1,000000	1,000000	1,000000	1,000000	1,000000	1,000000	1,000000	1,000000	-	soil + H 14m	1,000000	1,000000	1,000000	0,150588	1,000000	1,000000	1,000000	1,000000	0,163065	-	soil + H 14m	1,000000	0,020605	0,014132	0,031619	1,000000	1,000000	1,000000	1,000000	0,026358	-
Exposure time: 5 [days]											Exposure time: 5 [days]											Exposure time: 5 [days]
Variants	SIS	sand	sand + H 1d	sand + H 14m	sand:soil	sand:soil + H 1d	sand:soil + H 14m	soil	soil + H 1d	soil + H 14m	Variants	SIS	sand	sand + H 1d	sand + H 14m	sand:soil	sand:soil + H 1d	sand:soil + H 14m	soil	soil + H 1d	soil + H 14m	Variants	SIS	sand	sand + H 1d	sand + H 14m	sand:soil	sand:soil + H 1d	sand:soil + H 14m	soil	soil + H 1d	soil + H 14m
SIS	-	0,000494	0,034601	0,001007	0,240712	1,000000	0,135305	1,000000	0,146627	0,695413	SIS	-	0,003163	0,000337	0,000256	0,778548	1,000000	0,350332	1,000000	0,000748	1,000000	SIS	-	0,032585	0,004312	0,097553	1,000000	1,000000	1,000000	1,000000	0,246919	1,000000
sand	0,000494	-	1,000000	1,000000	1,000000	0,011663	1,000000	0,032585	1,000000	1,000000	sand	0,003163	-	1,000000	1,000000	1,000000	0,195911	1,000000	0,154647	1,000000	1,000000	sand	0,032585	-	1,000000	1,000000	0,128207	0,796183	1,000000	0,000806	1,000000	0,069692
sand + H 1d	0,034601	1,000000	-	1,000000	1,000000	0,395772	1,000000	0,851208	1,000000	1,000000	sand + H 1d	0,000337	1,000000	-	1,000000	1,000000	0,035651	1,000000	0,027174	1,000000	0,620193	sand + H 1d	0,004312	1,000000	-	1,000000	0,020605	0,171897	1,000000	0,000068	1,000000	0,010248
sand + H 14m	0,001007	1,000000	1,000000	-	1,000000	0,021254	1,000000	0,057035	1,000000	1,000000	sand + H 14m	0,000256	1,000000	1,000000	-	1,000000	0,028877	1,000000	0,021922	1,000000	0,526977	sand + H 14m	0,097553	1,000000	1,000000	-	0,341826	1,000000	1,000000	0,003163	1,000000	0,195911
sand:soil	0,240712	1,000000	1,000000	1,000000	-	1,000000	1,000000	1,000000	1,000000	1,000000	sand:soil	0,778548	1,000000	1,000000	1,000000	-	1,000000	1,000000	1,000000	1,000000	1,000000	sand:soil	1,000000	0,128207	0,020605	0,341826	-	1,000000	1,000000	1,000000	0,778548	1,000000
sand:soil + H 1d	1,000000	0,011663	0,395772	0,021254	1,000000	-	1,000000	1,000000	1,000000	1,000000	sand:soil + H 1d	1,000000	0,195911	0,035651	0,028877	1,000000	-	1,000000	1,000000	0,065834	1,000000	sand:soil + H 1d	1,000000	0,796183	0,171897	1,000000	1,000000	-	1,000000	1,000000	1,000000	1,000000
sand:soil + H 14m	0,135305	1,000000	1,000000	1,000000	1,000000	1,000000	-	1,000000	1,000000	1,000000	sand:soil + H 14m	0,350332	1,000000	1,000000	1,000000	1,000000	1,000000	-	1,000000	1,000000	1,000000	sand:soil + H 14m	1,000000	1,000000	1,000000	1,000000	1,000000	1,000000		0,405468	1,000000	1,000000
soil	1,000000	0,032585	0,851208	0,057035	1,000000	1,000000	1,000000	-	1,000000	1,000000	soil	1,000000	0,154647	0,027174	0,021922	1,000000	1,000000	1,000000	-	0,050792	1,000000	soil	1,000000	0,000806	0,000068	0,003163	1,000000	1,000000	0,405468	-	0,010248	1,000000
soil + H 1d	0,146627	1,000000	1,000000	1,000000	1,000000	1,000000	1,000000	1,000000	-	1,000000	soil + H 1d	0,000748	1,000000	1,000000	1,000000	1,000000	0,065834	1,000000	0,050792	-	0,992697	soil + H 1d	0,246919	1,000000	1,000000	1,000000	0,778548	1,000000	1,000000	0,010248	-	0,468225
soil + H 14m	0,695413	1,000000	1,000000	1,000000	1,000000	1,000000	1,000000	1,000000	1,000000	-	soil + H 14m	1,000000	1,000000	0,620193	0,526977	1,000000	1,000000	1,000000	1,000000	0,992697	-	soil + H 14m	1,000000	0,069692	0,010248	0,195911	1,000000	1,000000	1,000000	1,000000	0,468225	-
Exposure time: 6 [days]											Exposure time: 6 [days]											Exposure time: 6 [days]
Variants	SIS	sand	sand + H 1d	sand + H 14m	sand:soil	sand:soil + H 1d	sand:soil + H 14m	soil	soil + H 1d	soil + H 14m	Variants	SIS	sand	sand + H 1d	sand + H 14m	sand:soil	sand:soil + H 1d	sand:soil + H 14m	soil	soil + H 1d	soil + H 14m	Variants	SIS	sand	sand + H 1d	sand + H 14m	sand:soil	sand:soil + H 1d	sand:soil + H 14m	soil	soil + H 1d	soil + H 14m
SIS	-	0,001799	0,002150	0,000195	0,055411	1,000000	0,111923	1,000000	0,211741	0,176474	SIS	-	0,001450	0,000533	0,000107	0,163065	1,000000	0,695413	1,000000	0,037842	1,000000	SIS	-	0,011293	0,000777	0,037842	1,000000	1,000000	1,000000	1,000000	0,062174	1,000000
sand	0,001799	-	1,000000	1,000000	1,000000	0,038984	1,000000	0,118195	1,000000	1,000000	sand	0,001450	-	1,000000	1,000000	1,000000	0,037842	1,000000	0,084892	1,000000	1,000000	sand	0,011293	-	1,000000	1,000000	0,092294	0,649373	1,000000	0,001675	1,000000	0,181162
sand + H 1d	0,002150	1,000000	-	1,000000	1,000000	0,045186	1,000000	0,135305	1,000000	1,000000	sand + H 1d	0,000533	1,000000	-	1,000000	1,000000	0,016555	1,000000	0,038984	1,000000	1,000000	sand + H 1d	0,000777	1,000000	-	1,000000	0,008996	0,092294	1,000000	0,000087	1,000000	0,019975
sand + H 14m	0,000195	1,000000	1,000000	-	1,000000	0,006047	1,000000	0,021254	1,000000	1,000000	sand + H 14m	0,000107	1,000000	1,000000	-	1,000000	0,004312	0,971308	0,010934	1,000000	0,468225	sand + H 14m	0,037842	1,000000	1,000000	-	0,259768	1,000000	1,000000	0,006465	1,000000	0,479486
sand:soil	0,055411	1,000000	1,000000	1,000000	-	0,634635	1,000000	1,000000	1,000000	1,000000	sand:soil	0,163065	1,000000	1,000000	1,000000	-	1,000000	1,000000	1,000000	1,000000	1,000000	sand:soil	1,000000	0,092294	0,008996	0,259768	-	1,000000	1,000000	1,000000	0,395772	1,000000
sand:soil + H 1d	1,000000	0,038984	0,045186	0,006047	0,634635	-	1,000000	1,000000	1,000000	1,000000	sand:soil + H 1d	1,000000	0,037842	0,016555	0,004312	1,000000	-	1,000000	1,000000	0,526977	1,000000	sand:soil + H 1d	1,000000	0,649373	0,092294	1,000000	1,000000	-	1,000000	1,000000	1,000000	1,000000
sand:soil + H 14m	0,111923	1,000000	1,000000	1,000000	1,000000	1,000000	-	1,000000	1,000000	1,000000	sand:soil + H 14m	0,695413	1,000000	1,000000	0,971308	1,000000	1,000000	-	1,000000	1,000000	1,000000	sand:soil + H 14m	1,000000	1,000000	1,000000	1,000000	1,000000	1,000000	-	0,317408	1,000000	1,000000
soil	1,000000	0,118195	0,135305	0,021254	1,000000	1,000000	1,000000	-	1,000000	1,000000	soil	1,000000	0,084892	0,038984	0,010934	1,000000	1,000000	1,000000	-	0,992697	1,000000	soil	1,000000	0,001675	0,000087	0,006465	1,000000	1,000000	0,317408	-	0,011293	1,000000
soil + H 1d	0,211741	1,000000	1,000000	1,000000	1,000000	1,000000	1,000000	1,000000	-	1,000000	soil + H 1d	0,037842	1,000000	1,000000	1,000000	1,000000	0,526977	1,000000	0,992697	-	1,000000	soil + H 1d	0,062174	1,000000	1,000000	1,000000	0,395772	1,000000	1,000000	0,011293	-	0,711385
soil + H 14m	0,176474	1,000000	1,000000	1,000000	1,000000	1,000000	1,000000	1,000000	1,000000	-	soil + H 14m	1,000000	1,000000	1,000000	0,468225	1,000000	1,000000	1,000000	1,000000	1,000000	-	soil + H 14m	1,000000	0,181162	0,019975	0,479486	1,000000	1,000000	1,000000	1,000000	0,711385	-
R											R											R
Variants	SIS	sand	sand + H 1d	sand + H 14m	sand:soil	sand:soil + H 1d	sand:soil + H 14m	soil	soil + H 1d	soil + H 14m	Variants	SIS	sand	sand + H 1d	sand + H 14m	sand:soil	sand:soil + H 1d	sand:soil + H 14m	soil	soil + H 1d	soil + H 14m	Variants	SIS	sand	sand + H 1d	sand + H 14m	sand:soil	sand:soil + H 1d	sand:soil + H 14m	soil	soil + H 1d	soil + H 14m
SIS	-	0,001799	0,002150	0,000195	0,055411	1,000000	0,111923	1,000000	0,211741	0,176474	SIS	-	0,000111	0,000153	0,000228	0,620193	1,000000	0,992697	1,000000	0,087296	0,240712	SIS	-	0,002308	0,000021	0,002849	1,000000	1,000000	1,000000	1,000000	0,033579	1,000000
sand	0,001799	-	1,000000	1,000000	1,000000	0,038984	1,000000	0,118195	1,000000	1,000000	sand	0,000111	-	1,000000	1,000000	1,000000	0,010934	0,695413	0,018768	1,000000	1,000000	sand	0,002308	-	1,000000	1,000000	0,067738	1,000000	1,000000	0,006047	1,000000	0,929730
sand + H 1d	0,002150	1,000000	-	1,000000	1,000000	0,045186	1,000000	0,135305	1,000000	1,000000	sand + H 1d	0,000153	1,000000	-	1,000000	1,000000	0,014132	0,832508	0,024045	1,000000	1,000000	sand + H 1d	0,000021	1,000000	-	1,000000	0,001398	0,154647	0,211741	0,000068	1,000000	0,042603
sand + H 14m	0,000195	1,000000	1,000000	-	1,000000	0,006047	1,000000	0,021254	1,000000	1,000000	sand + H 14m	0,000228	1,000000	1,000000	-	1,000000	0,019362	1,000000	0,032585	1,000000	1,000000	sand + H 14m	0,002849	1,000000	1,000000	-	0,080265	1,000000	1,000000	0,007384	1,000000	1,000000
sand:soil	0,055411	1,000000	1,000000	1,000000	-	0,634635	1,000000	1,000000	1,000000	1,000000	sand:soil	0,620193	1,000000	1,000000	1,000000	-	1,000000	1,000000	1,000000	1,000000	1,000000	sand:soil	1,000000	0,067738	0,001398	0,080265	-	1,000000	1,000000	1,000000	0,565287	1,000000
sand:soil + H 1d	1,000000	0,038984	0,045186	0,006047	0,634635	-	1,000000	1,000000	1,000000	1,000000	sand:soil + H 1d	1,000000	0,010934	0,014132	0,019362	1,000000	-	1,000000	1,000000	1,000000	1,000000	sand:soil + H 1d	1,000000	1,000000	0,154647	1,000000	1,000000	-	1,000000	1,000000	1,000000	1,000000
sand:soil + H 14m	0,111923	1,000000	1,000000	1,000000	1,000000	1,000000	-	1,000000	1,000000	1,000000	sand:soil + H 14m	0,992697	0,695413	0,832508	1,000000	1,000000	1,000000	-	1,000000	1,000000	1,000000	sand:soil + H 14m	1,000000	1,000000	0,211741	1,000000	1,000000	1,000000	-	1,000000	1,000000	1,000000
soil	1,000000	0,118195	0,135305	0,021254	1,000000	1,000000	1,000000	-	1,000000	1,000000	soil	1,000000	0,018768	0,024045	0,032585	1,000000	1,000000	1,000000	-	1,000000	1,000000	soil	1,000000	0,006047	0,000068	0,007384	1,000000	1,000000	1,000000	-	0,075870	1,000000
soil + H 1d	0,211741	1,000000	1,000000	1,000000	1,000000	1,000000	1,000000	1,000000	-	1,000000	soil + H 1d	0,087296	1,000000	1,000000	1,000000	1,000000	1,000000	1,000000	1,000000	-	1,000000	soil + H 1d	0,033579	1,000000	1,000000	1,000000	0,565287	1,000000	1,000000	0,075870	-	1,000000
soil + H 14m	0,176474	1,000000	1,000000	1,000000	1,000000	1,000000	1,000000	1,000000	1,000000	-	soil + H 14m	0,240712	1,000000	1,000000	1,000000	1,000000	1,000000	1,000000	1,000000	1,000000	-	soil + H 14m	1,000000	0,929730	0,042603	1,000000	1,000000	1,000000	1,000000	1,000000	1,000000	-
IR											IR											IR
Variants	SIS	sand	sand + H 1d	sand + H 14m	sand:soil	sand:soil + H 1d	sand:soil + H 14m	soil	soil + H 1d	soil + H 14m	Variants	SIS	sand	sand + H 1d	sand + H 14m	sand:soil	sand:soil + H 1d	sand:soil + H 14m	soil	soil + H 1d	soil + H 14m	Variants	SIS	sand	sand + H 1d	sand + H 14m	sand:soil	sand:soil + H 1d	sand:soil + H 14m	soil	soil + H 1d	soil + H 14m
SIS	-	0,001799	0,002150	0,000195	0,055411	1,000000	0,111923	1,000000	0,211741	0,176474	SIS	-	0,000111	0,000153	0,000228	0,620193	1,000000	0,992697	1,000000	0,087296	0,240712	SIS	-	0,002308	0,000021	0,002849	1,000000	1,000000	1,000000	1,000000	0,033579	1,000000
sand	0,001799	-	1,000000	1,000000	1,000000	0,038984	1,000000	0,118195	1,000000	1,000000	sand	0,000111	-	1,000000	1,000000	1,000000	0,010934	0,695413	0,018768	1,000000	1,000000	sand	0,002308	-	1,000000	1,000000	0,067738	1,000000	1,000000	0,006047	1,000000	0,929730
sand + H 1d	0,002150	1,000000	-	1,000000	1,000000	0,045186	1,000000	0,135305	1,000000	1,000000	sand + H 1d	0,000153	1,000000	-	1,000000	1,000000	0,014132	0,832508	0,024045	1,000000	1,000000	sand + H 1d	0,000021	1,000000	-	1,000000	0,001398	0,154647	0,211741	0,000068	1,000000	0,042603
sand + H 14m	0,000195	1,000000	1,000000	-	1,000000	0,006047	1,000000	0,021254	1,000000	1,000000	sand + H 14m	0,000228	1,000000	1,000000	-	1,000000	0,019362	1,000000	0,032585	1,000000	1,000000	sand + H 14m	0,002849	1,000000	1,000000	-	0,080265	1,000000	1,000000	0,007384	1,000000	1,000000
sand:soil	0,055411	1,000000	1,000000	1,000000	-	0,634635	1,000000	1,000000	1,000000	1,000000	sand:soil	0,620193	1,000000	1,000000	1,000000	-	1,000000	1,000000	1,000000	1,000000	1,000000	sand:soil	1,000000	0,067738	0,001398	0,080265	-	1,000000	1,000000	1,000000	0,565287	1,000000
sand:soil + H 1d	1,000000	0,038984	0,045186	0,006047	0,634635	-	1,000000	1,000000	1,000000	1,000000	sand:soil + H 1d	1,000000	0,010934	0,014132	0,019362	1,000000	-	1,000000	1,000000	1,000000	1,000000	sand:soil + H 1d	1,000000	1,000000	0,154647	1,000000	1,000000	-	1,000000	1,000000	1,000000	1,000000
sand:soil + H 14m	0,111923	1,000000	1,000000	1,000000	1,000000	1,000000	-	1,000000	1,000000	1,000000	sand:soil + H 14m	0,992697	0,695413	0,832508	1,000000	1,000000	1,000000		1,000000	1,000000	1,000000	sand:soil + H 14m	1,000000	1,000000	0,211741	1,000000	1,000000	1,000000	-	1,000000	1,000000	1,000000
soil	1,000000	0,118195	0,135305	0,021254	1,000000	1,000000	1,000000	-	1,000000	1,000000	soil	1,000000	0,018768	0,024045	0,032585	1,000000	1,000000	1,000000	-	1,000000	1,000000	soil	1,000000	0,006047	0,000068	0,007384	1,000000	1,000000	1,000000	-	0,075870	1,000000
soil + H 1d	0,211741	1,000000	1,000000	1,000000	1,000000	1,000000	1,000000	1,000000	-	1,000000	soil + H 1d	0,087296	1,000000	1,000000	1,000000	1,000000	1,000000	1,000000	1,000000	-	1,000000	soil + H 1d	0,033579	1,000000	1,000000	1,000000	0,565287	1,000000	1,000000	0,075870	-	1,000000
soil + H 14m	0,176474	1,000000	1,000000	1,000000	1,000000	1,000000	1,000000	1,000000	1,000000	-	soil + H 14m	0,240712	1,000000	1,000000	1,000000	1,000000	1,000000	1,000000	1,000000	1,000000	-	soil + H 14m	1,000000	0,929730	0,042603	1,000000	1,000000	1,000000	1,000000	1,000000	1,000000	-

## Sheet: Table S4
Lemna test - fresh weigth [g], dry weight [g], water content [%], dry matter content [%] of L. minor
Table S4.	Lemna biotests. Statistical analysis of fresh weight [g], dry weight [g], water content [%], and dry matter content [%] of L. minor grown on tested (herbicide-treated) water extracts of substrates (sand, sand with soil, soil), as well as the control (Swedish Standard (SIS) medium), at the end of the experiment. These parameters were determined using multiple comparisons of mean ranks (Kruskal-Wal…
Parameter	Fresh weigth [g]										Parameter	Dry weight [g]
Variants	SIS	sand	sand + H 1d	sand + H 14m	sand:soil	sand:soil + H 1d	sand:soil + H 14m	soil	soil + H 1d	soil + H 14m	Variants	SIS	sand	sand + H 1d	sand + H 14m	sand:soil	sand:soil + H 1d	sand:soil + H 14m	soil	soil + H 1d	soil + H 14m
SIS	-	0,063980	0,000211	1,000000	1,000000	0,367915	0,565287	1,000000	0,010934	1,000000	SIS	-	1,000000	1,000000	1,000000	1,000000	1,000000	1,000000	0,185962	1,000000	1,000000
sand	0,063980	-	1,000000	1,000000	1,000000	1,000000	1,000000	0,060416	1,000000	0,181162	sand	1,000000	-	1,000000	1,000000	1,000000	1,000000	1,000000	0,309624	1,000000	1,000000
sand + H 1d	0,000211	1,000000	-	0,889713	0,018190	1,000000	1,000000	0,000195	1,000000	0,000901	sand + H 1d	1,000000	1,000000	-	1,000000	1,000000	1,000000	1,000000	0,073757	1,000000	0,992697
sand + H 14m	1,000000	1,000000	0,889713	-	1,000000	1,000000	1,000000	1,000000	1,000000	1,000000	sand + H 14m	1,000000	1,000000	1,000000	-	1,000000	1,000000	1,000000	0,105957	1,000000	1,000000
sand:soil	1,000000	1,000000	0,018190	1,000000	-	1,000000	1,000000	1,000000	0,386284	1,000000	sand:soil	1,000000	1,000000	1,000000	1,000000	-	1,000000	1,000000	1,000000	1,000000	1,000000
sand:soil + H 1d	0,367915	1,000000	1,000000	1,000000	1,000000	-	1,000000	0,350332	1,000000	0,889713	sand:soil + H 1d	1,000000	1,000000	1,000000	1,000000	1,000000	-	1,000000	0,103085	1,000000	1,000000
sand:soil + H 14m	0,565287	1,000000	1,000000	1,000000	1,000000	1,000000	-	0,539483	1,000000	1,000000	sand:soil + H 14m	1,000000	1,000000	1,000000	1,000000	1,000000	1,000000	-	0,014588	1,000000	0,280174
soil	1,000000	0,060416	0,000195	1,000000	1,000000	0,350332	0,539483	-	0,010248	1,000000	soil	0,185962	0,309624	0,073757	0,105957	1,000000	0,103085	0,014588	-	0,234646	1,000000
soil + H 1d	0,010934	1,000000	1,000000	1,000000	0,386284	1,000000	1,000000	0,010248	-	0,035651	soil + H 1d	1,000000	1,000000	1,000000	1,000000	1,000000	1,000000	1,000000	0,234646	-	1,000000
soil + H 14m	1,000000	0,181162	0,000901	1,000000	1,000000	0,889713	1,000000	1,000000	0,035651	-	soil + H 14m	1,000000	1,000000	0,992697	1,000000	1,000000	1,000000	0,280174	1,000000	1,000000	-
Parameter	Water content [%]										Parameter	Dry matter content [%]
Variants	SIS	sand	sand + H 1d	sand + H 14m	sand:soil	sand:soil + H 1d	sand:soil + H 14m	soil	soil + H 1d	soil + H 14m	Variants	SIS	sand	sand + H 1d	sand + H 14m	sand:soil	sand:soil + H 1d	sand:soil + H 14m	soil	soil + H 1d	soil + H 14m
SIS	-	0,020605	0,000019	1,000000	1,000000	0,592177	1,000000	0,111923	0,001209	1,000000	SIS	-	0,020605	0,000019	1,000000	1,000000	0,592177	1,000000	0,111923	0,001209	1,000000
sand	0,020605	-	1,000000	1,000000	1,000000	1,000000	1,000000	1,000000	1,000000	1,000000	sand	0,020605	-	1,000000	1,000000	1,000000	1,000000	1,000000	1,000000	1,000000	1,000000
sand + H 1d	0,000019	1,000000	-	0,211741	0,057035	0,446407	0,222928	1,000000	1,000000	0,010248	sand + H 1d	0,000019	1,000000	-	0,211741	0,057035	0,446407	0,222928	1,000000	1,000000	0,010248
sand + H 14m	1,000000	1,000000	0,211741	-	1,000000	1,000000	1,000000	1,000000	1,000000	1,000000	sand + H 14m	1,000000	1,000000	0,211741	-	1,000000	1,000000	1,000000	1,000000	1,000000	1,000000
sand:soil	1,000000	1,000000	0,057035	1,000000		1,000000	1,000000	1,000000	0,814168	1,000000	sand:soil	1,000000	1,000000	0,057035	1,000000	-	1,000000	1,000000	1,000000	0,814168	1,000000
sand:soil + H 1d	0,592177	1,000000	0,446407	1,000000	1,000000	-	1,000000	1,000000	1,000000	1,000000	sand:soil + H 1d	0,592177	1,000000	0,446407	1,000000	1,000000	-	1,000000	1,000000	1,000000	1,000000
sand:soil + H 14m	1,000000	1,000000	0,222928	1,000000	1,000000	1,000000	-	1,000000	1,000000	1,000000	sand:soil + H 14m	1,000000	1,000000	0,222928	1,000000	1,000000	1,000000	-	1,000000	1,000000	1,000000
soil	0,111923	1,000000	1,000000	1,000000	1,000000	1,000000	1,000000	-	1,000000	1,000000	soil	0,111923	1,000000	1,000000	1,000000	1,000000	1,000000	1,000000	-	1,000000	1,000000
soil + H 1d	0,001209	1,000000	1,000000	1,000000	0,814168	1,000000	1,000000	1,000000	-	0,211741	soil + H 1d	0,001209	1,000000	1,000000	1,000000	0,814168	1,000000	1,000000	1,000000	-	0,211741
soil + H 14m	1,000000	1,000000	0,010248	1,000000	1,000000	1,000000	1,000000	1,000000	0,211741	-	soil + H 14m	1,000000	1,000000	0,010248	1,000000	1,000000	1,000000	1,000000	1,000000	0,211741	-

## Sheet: Table S5
Microtox - Inhibition of light production [%] in V. fischeri
Table S5.	Microtox biotests. Statistical analysis of the inhibition of light production [%] in V. fischeri incubated with tested (herbicide-treated) extracts of substrates (sand, sand with soil, soil), as well as the control (2% NaCl solution). V. fischeri was incubated with the samples for 1, 5, 15, and 30 minutes. These parameters were determined using multiple comparisons of mean ranks (Kruskal-Wallis t…
Parameter	Inhibition of light production
Exposure time to the extract: 1 [minute]
Variants	sand	sand + H 1d	sand + H 16m	sand + H 24m	sand:soil	sand:soil + H 1d	sand:soil + H 16m	sand:soil + H 24m	soil	soil + H 1d	soil + H 16m	soil + H 24m	Control (I repetition)	Control (II repetition)
sand	-	1,000000	1,000000	1,000000	1,000000	1,000000	1,000000	1,000000	1,000000	1,000000	1,000000	1,000000	1,000000	1,000000
sand + H 1d	1,000000	-	1,000000	1,000000	1,000000	1,000000	1,000000	1,000000	1,000000	1,000000	1,000000	1,000000	1,000000	0,890578
sand + H 16m	1,000000	1,000000	-	1,000000	0,815133	1,000000	1,000000	1,000000	1,000000	1,000000	1,000000	1,000000	1,000000	1,000000
sand + H 24m	1,000000	1,000000	1,000000	-	1,000000	1,000000	1,000000	1,000000	1,000000	1,000000	1,000000	1,000000	1,000000	1,000000
sand:soil	1,000000	1,000000	0,815133	1,000000	-	1,000000	1,000000	1,000000	1,000000	1,000000	1,000000	1,000000	0,321003	0,143216
sand:soil + H 1d	1,000000	1,000000	1,000000	1,000000	1,000000	-	1,000000	1,000000	1,000000	1,000000	1,000000	1,000000	1,000000	0,567250
sand:soil + H 16m	1,000000	1,000000	1,000000	1,000000	1,000000	1,000000	-	1,000000	1,000000	1,000000	1,000000	1,000000	1,000000	1,000000
sand:soil + H 24m	1,000000	1,000000	1,000000	1,000000	1,000000	1,000000	1,000000	-	1,000000	1,000000	1,000000	1,000000	1,000000	1,000000
soil	1,000000	1,000000	1,000000	1,000000	1,000000	1,000000	1,000000	1,000000	-	1,000000	1,000000	1,000000	1,000000	1,000000
soil + H 1d	1,000000	1,000000	1,000000	1,000000	1,000000	1,000000	1,000000	1,000000	1,000000	-	1,000000	1,000000	1,000000	1,000000
soil + H 16m	1,000000	1,000000	1,000000	1,000000	1,000000	1,000000	1,000000	1,000000	1,000000	1,000000	-	1,000000	1,000000	1,000000
soil + H 24m	1,000000	1,000000	1,000000	1,000000	1,000000	1,000000	1,000000	1,000000	1,000000	1,000000	1,000000	-	1,000000	1,000000
Control (I repetition)	1,000000	1,000000	1,000000	1,000000	0,321003	1,000000	1,000000	1,000000	1,000000	1,000000	1,000000	1,000000	-	1,000000
Control (II repetition)	1,000000	0,890578	1,000000	1,000000	0,143216	0,567250	1,000000	1,000000	1,000000	1,000000	1,000000	1,000000	1,000000	-
Exposure time to the extract: 5 [minutes]
Variants	sand	sand + H 1d	sand + H 16m	sand + H 24m	sand:soil	sand:soil + H 1d	sand:soil + H 16m	sand:soil + H 24m	soil	soil + H 1d	soil + H 16m	soil + H 24m	Control (I repetition)	Control (II repetition)
sand	-	1,000000	1,000000	1,000000	1,000000	1,000000	1,000000	1,000000	1,000000	1,000000	1,000000	1,000000	1,000000	1,000000
sand + H 1d	1,000000	-	1,000000	1,000000	1,000000	1,000000	1,000000	1,000000	1,000000	1,000000	1,000000	1,000000	1,000000	0,815133
sand + H 16m	1,000000	1,000000	-	1,000000	0,745447	1,000000	1,000000	1,000000	1,000000	1,000000	1,000000	1,000000	1,000000	1,000000
sand + H 24m	1,000000	1,000000	1,000000	-	1,000000	1,000000	1,000000	1,000000	1,000000	1,000000	1,000000	1,000000	1,000000	1,000000
sand:soil	1,000000	1,000000	0,745447	1,000000	-	1,000000	1,000000	1,000000	1,000000	1,000000	1,000000	1,000000	0,353710	0,158896
sand:soil + H 1d	1,000000	1,000000	1,000000	1,000000	1,000000	-	1,000000	1,000000	1,000000	1,000000	1,000000	1,000000	1,000000	0,972186
sand:soil + H 16m	1,000000	1,000000	1,000000	1,000000	1,000000	1,000000	-	1,000000	1,000000	1,000000	1,000000	1,000000	1,000000	1,000000
sand:soil + H 24m	1,000000	1,000000	1,000000	1,000000	1,000000	1,000000	1,000000	-	1,000000	1,000000	1,000000	1,000000	1,000000	1,000000
soil	1,000000	1,000000	1,000000	1,000000	1,000000	1,000000	1,000000	1,000000	-	1,000000	1,000000	1,000000	1,000000	0,621857
soil + H 1d	1,000000	1,000000	1,000000	1,000000	1,000000	1,000000	1,000000	1,000000	1,000000	-	1,000000	1,000000	1,000000	1,000000
soil + H 16m	1,000000	1,000000	1,000000	1,000000	1,000000	1,000000	1,000000	1,000000	1,000000	1,000000	-	1,000000	1,000000	1,000000
soil + H 24m	1,000000	1,000000	1,000000	1,000000	1,000000	1,000000	1,000000	1,000000	1,000000	1,000000	1,000000	-	1,000000	1,000000
Control (I repetition)	1,000000	1,000000	1,000000	1,000000	0,353710	1,000000	1,000000	1,000000	1,000000	1,000000	1,000000	1,000000	-	1,000000
Control (II repetition)	1,000000	0,815133	1,000000	1,000000	0,158896	0,972186	1,000000	1,000000	0,621857	1,000000	1,000000	1,000000	1,000000	-
Exposure time to the extract: 15 [minutes]
Variants	sand	sand + H 1d	sand + H 16m	sand + H 24m	sand:soil	sand:soil + H 1d	sand:soil + H 16m	sand:soil + H 24m	soil	soil + H 1d	soil + H 16m	soil + H 24m	Control (I repetition)	Control (II repetition)
sand	-	1,000000	1,000000	1,000000	1,000000	1,000000	1,000000	1,000000	1,000000	1,000000	1,000000	1,000000	1,000000	1,000000
sand + H 1d	1,000000	-	1,000000	1,000000	1,000000	1,000000	1,000000	1,000000	1,000000	1,000000	1,000000	1,000000	1,000000	0,567250
sand + H 16m	1,000000	1,000000	-	1,000000	0,815133	1,000000	1,000000	1,000000	1,000000	1,000000	1,000000	1,000000	1,000000	1,000000
sand + H 24m	1,000000	1,000000	1,000000	-	1,000000	1,000000	1,000000	1,000000	1,000000	1,000000	1,000000	1,000000	1,000000	1,000000
sand:soil	1,000000	1,000000	0,815133	1,000000	-	1,000000	1,000000	1,000000	1,000000	1,000000	1,000000	1,000000	0,389416	0,176142
sand:soil + H 1d	1,000000	1,000000	1,000000	1,000000	1,000000	-	1,000000	1,000000	1,000000	1,000000	1,000000	1,000000	1,000000	1,000000
sand:soil + H 16m	1,000000	1,000000	1,000000	1,000000	1,000000	1,000000	-	1,000000	1,000000	1,000000	1,000000	1,000000	1,000000	1,000000
sand:soil + H 24m	1,000000	1,000000	1,000000	1,000000	1,000000	1,000000	1,000000	-	1,000000	1,000000	1,000000	1,000000	1,000000	1,000000
soil	1,000000	1,000000	1,000000	1,000000	1,000000	1,000000	1,000000	1,000000	-	1,000000	1,000000	1,000000	0,972186	0,470798
soil + H 1d	1,000000	1,000000	1,000000	1,000000	1,000000	1,000000	1,000000	1,000000	1,000000	-	1,000000	1,000000	1,000000	1,000000
soil + H 16m	1,000000	1,000000	1,000000	1,000000	1,000000	1,000000	1,000000	1,000000	1,000000	1,000000	-	1,000000	1,000000	1,000000
soil + H 24m	1,000000	1,000000	1,000000	1,000000	1,000000	1,000000	1,000000	1,000000	1,000000	1,000000	1,000000	-	1,000000	1,000000
Control (I repetition)	1,000000	1,000000	1,000000	1,000000	0,389416	1,000000	1,000000	1,000000	0,972186	1,000000	1,000000	1,000000	-	1,000000
Control (II repetition)	1,000000	0,567250	1,000000	1,000000	0,176142	1,000000	1,000000	1,000000	0,470798	1,000000	1,000000	1,000000	1,000000	-
Exposure time to the extract: 30 [minutes]
Variants	sand	sand + H 1d	sand + H 16m	sand + H 24m	sand:soil	sand:soil + H 1d	sand:soil + H 16m	sand:soil + H 24m	soil	soil + H 1d	soil + H 16m	soil + H 24m	Control (I repetition)	Control (II repetition)
sand	-	1,000000	1,000000	1,000000	1,000000	1,000000	1,000000	1,000000	1,000000	1,000000	1,000000	1,000000	1,000000	1,000000
sand + H 1d	1,000000	-	1,000000	1,000000	1,000000	1,000000	1,000000	1,000000	1,000000	1,000000	1,000000	1,000000	1,000000	0,567250
sand + H 16m	1,000000	1,000000	-	1,000000	0,681143	1,000000	1,000000	1,000000	1,000000	1,000000	1,000000	1,000000	1,000000	1,000000
sand + H 24m	1,000000	1,000000	1,000000	-	1,000000	1,000000	1,000000	1,000000	1,000000	1,000000	1,000000	1,000000	1,000000	1,000000
sand:soil	1,000000	1,000000	0,681143	1,000000	-	1,000000	1,000000	1,000000	1,000000	1,000000	1,000000	1,000000	0,321003	0,143216
sand:soil + H 1d	1,000000	1,000000	1,000000	1,000000	1,000000	-	1,000000	1,000000	1,000000	1,000000	1,000000	1,000000	1,000000	1,000000
sand:soil + H 16m	1,000000	1,000000	1,000000	1,000000	1,000000	1,000000	-	1,000000	1,000000	1,000000	1,000000	1,000000	1,000000	1,000000
sand:soil + H 24m	1,000000	1,000000	1,000000	1,000000	1,000000	1,000000	1,000000	-	1,000000	1,000000	1,000000	1,000000	1,000000	1,000000
soil	1,000000	1,000000	1,000000	1,000000	1,000000	1,000000	1,000000	1,000000	-	1,000000	1,000000	1,000000	0,972186	0,470798
soil + H 1d	1,000000	1,000000	1,000000	1,000000	1,000000	1,000000	1,000000	1,000000	1,000000	-	1,000000	1,000000	1,000000	1,000000
soil + H 16m	1,000000	1,000000	1,000000	1,000000	1,000000	1,000000	1,000000	1,000000	1,000000	1,000000	-	1,000000	1,000000	1,000000
soil + H 24m	1,000000	1,000000	1,000000	1,000000	1,000000	1,000000	1,000000	1,000000	1,000000	1,000000	1,000000	-	1,000000	1,000000
Control (I repetition)	1,000000	1,000000	1,000000	1,000000	0,321003	1,000000	1,000000	1,000000	0,972186	1,000000	1,000000	1,000000	-	1,000000
Control (II repetition)	1,000000	0,567250	1,000000	1,000000	0,143216	1,000000	1,000000	1,000000	0,470798	1,000000	1,000000	1,000000	1,000000	-
